# Supplementary material for: Gallic Acid Alkyl Esters: Trypanocidal and Leishmanicidal Activity, and Target Identification via Modeling Studies
Source: Molecules. 2022 Sep 10;27(18):5876. doi: 10.3390/molecules27185876 (PMC9501172; doi:10.3390/molecules27185876)
Supplement: Supplementary file 1 [file molecules-27-05876-s001.zip]

Archive with 1 entries (1 files):
- molecules-1892001-supplementary.pdf
